# Supplementary material for: Estimation of Citywide Air Pollution in Beijing
Source: PLoS One. 2013 Jan 8;8(1):e53400. doi: 10.1371/journal.pone.0053400 (PMC3539974; doi:10.1371/journal.pone.0053400)
Supplement: Table S2 — Original data. (XLS) [file pone.0053400.s002.xls]

## Sheet: Sheet1
Jin-Feng Wang, Mao-Gui Hu, Chen-Dong Xu, George Christakos, Yu Zhao. Estimation of Citywide Air Pollution in Beijing
Table S2
Observed Station	U.S. Embassy of Beijing		Aotizhongxin		Changpingzhen		Dongsi		Fengtaihuayuan		Gucheng		Guanyuan		Haidianbeibuxinqu		Huangcunzhen		Liangxiang		Longquanzhen		Nongzhanguan		Tiantan		Tongzhouzhen		Wanliu		Wanshouxigong		Yizhuangkaifaqu		Yungang		Zhiwuyuan
Station Coordinate	Longitude	Latitude	Longitude	Latitude	Longitude	Latitude	Longitude	Latitude	Longitude	Latitude	Longitude	Latitude	Longitude	Latitude	Longitude	Latitude	Longitude	Latitude	Longitude	Latitude	Longitude	Latitude	Longitude	Latitude	Longitude	Latitude	Longitude	Latitude	Longitude	Latitude	Longitude	Latitude	Longitude	Latitude	Longitude	Latitude	Longitude	Latitude
	116.44	39.91	116.41	39.99	116.21	40.2	116.41	39.93	116.28	39.86	116.17	39.92	116.35	39.93	116.2	40.08	116.35	39.74	116.08	39.73	116.03	39.98	116.46	39.94	116.41	39.88	116.66	39.85	116.3	39.98	116.37	39.88	116.48	39.79	116.13	39.84	116.11	40.05
Observed Date	Observed Daily PM2.5 Concentration		Observed Daily PM10 Concentration		Observed Daily PM10 Concentration		Observed Daily PM10 Concentration		Observed Daily PM10 Concentration		Observed Daily PM10 Concentration		Observed Daily PM10 Concentration		Observed Daily PM10 Concentration		Observed Daily PM10 Concentration		Observed Daily PM10 Concentration		Observed Daily PM10 Concentration		Observed Daily PM10 Concentration		Observed Daily PM10 Concentration		Observed Daily PM10 Concentration		Observed Daily PM10 Concentration		Observed Daily PM10 Concentration		Observed Daily PM10 Concentration		Observed Daily PM10 Concentration		Observed Daily PM10 Concentration
2010-05-10	66		264		326		274		210		256		228		332		190		144		224		194		168		286		244		170		236		174		230
2010-05-11	16		80		52		104		84		90		72		92		110		80		72		62		74		56		62		66		106		72		66
2010-05-12	34		68		68		74		76		88		68		94		68		86		100		58		70		74		68		60		70		82		76
2010-05-13	59		108		110		118		106		128		108		150		106		106		138		92		98		104		108		90		102		110		110
2010-05-14	86		150		138		150		148		172		148		172		138		150		148		130		142		140		138		126		144		166		138
2010-05-15	196		212		190		254		242		248		254		228		252		270		244		202		206		242		220		208		234		280		218
2010-05-16	141		178		206		208		218		214		206		234		202		206		232		168		186		216		184		182		198		216		206
2010-05-17	63		46		54		64		64		66		60		80		50		82		76		45		48		48		47		45		49		64		64
2010-05-18	66		54		52		70		68		72		66		64		68		70		76		50		46		68		48		52		64		64		66
2010-05-19	43		68		58		92		118		96		74		60		124		118		98		78		82		118		76		76		114		98		58
2010-05-20	57		100		114		110		150		126		112		116		158		150		144		106		104		136		96		106		162		136		66
2010-05-21	80		146		112		148		182		194		148		178		162		168		164		140		136		140		166		150		150		192		148
2010-05-22	146		232		180		246		256		194		220		304		246		240		210		206		196		262		234		210		252		248		204
2010-05-23	135		192		196		222		224		210		214		272		202		210		206		190		182		182		196		182		194		196		206
2010-05-24	76		138		124		168		174		124		146		150		134		150		142		146		148		148		120		134		172		148		130
2010-05-25	28		47		41		68		62		42		48		80		68		100		60		43		52		76		43		43		62		49		42
2010-05-26	73		114		82		130		134		100		110		86.424		136		136		102		100		100		138		104		106		150		148		84
2010-05-27	74		132		108		130		132		126		122		114		106		138		116		114		108		116		102		104		120		118		116
2010-05-29	178		136		90		148		114		52		124		84		134		120		54		136		120		150		112		102		146		122		64
2010-05-30	52		36		35		44		60		47		43		62		66		68		42		31		47		74		52		32		64		46		26
2010-05-31	71		72		37		80		98		66		78		52		96		98		62		72		80		90		54		78		92		88		47
2010-06-01	97		104		84		108		98		94		84		84		88		98		104		92		92		100		74		78		92		92		88
2010-06-02	99		94		92		94		80		86		94		96		76		80		90		92		76		102		82		76		82		88		82
2010-06-03	125		120		82		150		150		108		134		98		128		142		96		122		116		116		114		120		110		124		102
2010-06-04	86		136		122		136		150		150		142		132		130		144		136		116		110		118		148		112		108		130		140
2010-06-05	76		138		130		148		158		172		140		148		150		158		146		138		134		140		142		128		132		146		144
2010-06-06	76		174		164		194		192		216		188		174		186		206		184		184		158		148		168		172		186		176		182
2010-06-07	79		184		180		192		196		218		186		168		180		196		174		180		164		212		176		166		178		184		186
2010-06-08	158		126		148		150		146		178		148		162		162		174		148		150		142		126		142		134		148		178		150
2010-06-11	68		68		66		66		58		72		66		74		70		76		92		64		64		78		52		56		62		52		74
2010-06-12	104		112		110		126		122		112		124		110		98		120		90		102		100		100		100		102		92		112		112
2010-06-13	111		100		106		132		120		106		120		98		134		136		96		120		120		128		86		118		126		106		98
2010-06-14	86		72		68		94		94		98		94		88		92		100		98		82		84		82		72		108		80		76		90
2010-06-15	141		130		136		148		150		164		142		138		150		174		138		144		140		142		134		146		144		148		146
2010-06-16	109		96		86		130		122		116		118		104		142		134		120		114		112		124		116		128		142		118		96
2010-06-17	57		56		52		66		72		68		66		64		76		76		66		58		64		64		60		72		68		66		64
2010-06-18	46		44		43		58		54		48		50		42		74		58		46		47		54		60		52		52		72		58		39
2010-06-19	88		104		92		118		124		132		106		96		118		130		122		98		104		92		100		116		118		116		108
2010-06-24	72		114		112		120		118		126		96		108		112		134		120		112		100		126		130		106		96		120		112
2010-06-25	120		146		150		140		144		194		118		164		148		182		168		138		128		144		188		132		132		120		176
2010-06-26	187		182		190		184		150		170		146		166		162		148		150		188		172		174		146		168		172		136		164
2010-06-27	124		114		150		150		144		144		120		144		138		142		148		140		144		124		124		144		146		140		158
2010-06-28	121		126		144		148		148		162		136		148		172		188		166		142		150		128		122		150		150		140		158
2010-06-30	170		134		176		148		140		150		144		178		170		186		184		146		160		184		144		146		166		146		168
2010-07-01	185		170		200		192		208		242		174		202		178		190		220		176		172		166		170		192		168		170		208
2010-07-02	43		34		41		66		45		70		47		18		52		46		37		34		45		37		25		37		38		36		22
2010-07-03	50		56		72		68		94		110		70		74		64		76		76		88		80		130		66		86		104		80		76
2010-07-04	92		114		138		128		134		132		110		140		116		130		136		122		120		122		106		128		114		108		130
2010-07-05	67		66		70		92		102		130		82		64		100		90		82		84		100		96		60		96		110		78		86
2010-07-06	21		54		52		72		72		72		66		60		98		104		64		54		60		92		80		56		80		50		36
2010-07-07	37		90		86		100		102		126		74		100		94		108		116		110		88		110		100		94		84		76		104
2010-07-08	63		112		100		118		116		116		90		120		92		100		120		114		102		102		134		108		90		104		106
2010-07-09	59		94		92		110		108		138		80		104		102		116		114		92		96		132		96		100		100		112		98
2010-07-10	85		72		60		80		80		86		70		70		80		76		72		64		68		66		64		68		66		76		64
2010-07-11	110		86		96		96		84		100		86		90		88		82		84		80		78		88		82		78		72		82		70
2010-07-12	135		98		86		112		122		124		106		90		88		112		110		98		104		98		100		108		106		120		92
2010-07-13	135		102		116		136		136		146		114		108		148		120		120		122		128		116		118		134		130		146		120
2010-07-14	118		102		80		130		146		130		105.6		80		150		110		94		106		110		132		100		128		138		116		80
2010-07-15	153		118		122		136		142		144		124		124		120		144		146		124		120		136		146		126		116		146		144
2010-07-16	234		194		162		206		202		208		212		130		180		188		134		168		170		148		172		186		176		176		146
2010-07-17	125		102		132		110		66		100		76		106		90		88		76		120		90		164		88		88		108		86		94
2010-07-18	151		112		100		140		136		122		114		104		138		110		108		134		124		124		110		128		146		110		106
2010-07-19	192		170		186		200		192		242		184		174		150		148		196		184		168		168		196		182		150		192		192
2010-07-20	69		40		44		45		32		41		44		56		39		43		44		39		32		32		43		35		33		44		38
2010-07-21	61		80		68		80		94		124		70		88		92		88		104		72		70		74		82		76		74		102		74
2010-07-22	110		136		108		136		144		150		126		118		128		140		132		128		124		150		134		126		122		140		112
2010-07-24	105		86		146		126		118		178		108		154		106		114		150		118		102		124		132		118		110		146		142
2010-07-26	171		184		174		208		196		232		184		170		200		186		204		188		174		162		190		188		196		204		188
2010-07-27	209		220		250		226		220		280		224		276		214		212		266		204		192		234		238		214		214		234		250
2010-07-28	164		150		166		148		150		164		150		188		176		178		212		158		140		138		162		160		158		178		168
2010-07-29	171		176		200		202		190		250		180		242		168		168		262		148		168		174		216		180		144		188		232
2010-07-30	223		198		194		172		200		250		148		202		176		200		144		136		184		186		140		182		164		194		214
2010-07-31	216		144		116		146		148		148		136		140		148		148		142		138		146		148		148		148		150		142		140
2010-08-01	34		39		45		48		27		60		45		54		76		70		78		64		54		84		44		70		52		45		48
2010-08-02	66		60		84		100		76		136		64		90		76		86		124		98		64		128		102		76		76		86		88
2010-08-05	36		24		32		24		24		25		41		33		49		47		22		21		36		27		37		34		26		21		23
2010-08-06	16		33		24		39		40		34		42		37		60		39		42		29		34		39		36		25		31		33		19
2010-08-07	64		90		78		102		90		126		78		86		108		116		112		90		88		102		114		88		86		108		86
2010-08-08	64		62		68		70		66		74		62		74		84		84		78		62		64		70		64		64		66		74		64
2010-08-09	180		148		88		162		144		148		144		116		160		160		138		148		150		144		130		150		142		160		120
2010-08-10	194		122		90		150		146		142		138		102		142		116		110		126		132		170		134		150		188		138		118
2010-08-13	102		114		116		118		108		148		98		116		98		96		128		100		98		106		116		106		100		120		116
2010-08-14	151		116		118		110		118		140		122		126		114		102		128		108		98		130		112		104		128		120		148
2010-08-15	143		56		56		82		90		86		70		62		88		68		68		60		80		112		47		58		96		60		50
2010-08-16	143		84		54		98		88		116		74		76		100		84		80		84		90		112		84		82		100		100		66
2010-08-17	120		134		126		146		144		194		122		128		134		132		142		136		128		132		142		130		140		150		136
2010-08-18	211		216		214		254		234		302		222		218		210		218		264		206		214		150		238		228		210		206		226
2010-08-19	130		90		90		118		90		110		102		108		98		84		86		90		86		96		98		90		98		86		110
2010-08-20	126		98		76		124		110		130		106		96		104		112		98		106		104		120		104		102		120		100		98
2010-08-21	79		50		70		64		58		78		58		80		41		47		62		60		62		56		56		58		49		52		72
2010-08-22	24		26		24		17		15		16		30		20		27		30		17		22		37		15		42		20		21		15		19
2010-08-23	50		54		52		64		66		86		52		60		78		64		70		58		62		74		54		58		64		62		48
2010-08-24	139		134		86		144		148		148		134		96		112		112		94		136		128		122		126		142		128		138		106
2010-08-25	78		80		76		80		78		108		72		88		76		98		96		70		74		86		76		70		74		62		84
2010-08-26	87		92		56		92		124		114		86		84		176		106		88		82		90		108		88		82		114		116		72
2010-08-27	44		54		43		64		60		72		52		60		74		66		52		47		60		74		72		54		70		52		39
2010-08-28	48		62		33		70		82		74		58		47		98		94		45		62		64		98		74		64		116		98		41
2010-08-29	91		108		64		116		126		126		98		82		112		120		96		106		104		122		122		110		126		112		80
2010-08-30	91		98		94		120		120		168		102		104		144		134		130		100		116		138		110		120		162		126		114
2010-08-31	102		98		76		110		122		144		106		86		114		110		106		98		96		106		94		106		98		100		90
2010-09-01	93		88		58		80		106		132		84		94		96		88		100		80		74		86		92		80		86		92		98
2010-09-08	74		84		64		120		106		96		84		64		112		96		60		84		82		114		72		86		110		112		64
2010-09-09	144		124		104		118		132		200		110		124		120		128		122		124		118		124		116		122		118		120		124
2010-09-10	122		96		80		98		98		120		96		102		92		106		92		90		92		92		88		90		102		108		102
2010-09-17	128		68		74		86		70		92		78		80		78		88		78		76		78		90		74		76		70		74		70
2010-09-18	19		21		15		17		13		11		26		22		27		23		15		25		21		19		12		22		16		18		18
2010-09-19	55		48		48		54		52		68		48		56		42		40		66		46		46		46		60		52		48		39		49
2010-09-20	86		62		49		72		76		100		60		72		106		78		86		64		70		96		86		66		92		68		54
2010-09-21	40		28		23		31		29		21		34		25		52		31		24		26		31		43		21		30		34		28		21
2010-09-22	4		31		22		34		25		21		33		22		37		27		25		29		25		44		21		29		21		17		18
2010-09-23	4		54		39		58		76		86		47		48		72		86		76		49		58		52		62		56		66		60		36
2010-09-24	4		98		72		98		102		138		86		82		102		104		102		86		92		94		104		92		96		100		80
2010-10-02	140		124		88		128		142		146		128		138		140		146		120		124		134		142		126		132		124		140		120
2010-10-03	10		20		22		17		21		10		16		16		56		14		10		20		23		36		9		15		15		12		11
2010-10-04	14		28		31		41		66		70		39		48		94		82		60		28		41		45		44		34		43		47		29
2010-10-05	47		68		64		84		96		112		74		76		92		90		78		78		80		98		86		78		96		82		72
2010-10-06	150		134		98		174		140		184		148		110		150		148		142		140		146		148		146		150		142		136		110
2010-10-07	390		318		232		374.5		350		350		328		226		350		342		328		308		314		318		302		353.5		357		278		280
2010-10-13	96		82		58		92		102		118		82		78		104		106		100		86		84		120		84		88		106		86		64
2010-10-14	64		56		45		80		94		62		76		82		94		74		86		74		66		102		60		74		84		64		48
2010-10-16	80		106		66		114		150		150		126		106		136		134		116		112		114		142		132		112		140		104		60
2010-10-19	59		52		37		54		54		58		56		47		66		52		56		46		58		60		50		54		60		50		40
2010-10-20	85		90		48		84		106		124		94		88		56		76		86		86		84		70		104		90		70		88		86
2010-10-21	96		120		78		130		114		136		134		94		102		118		120		128		128		144		136		118		114		124		94
2010-10-22	148		124		104		150		146		184		142		132		138		136		136		128		146		148		144		144		120		150		120
2010-10-23	178		150		128		176		178		214		150		132		216		202		176		146		176		180		146		172		164		198		148
2010-10-26	8		12		13		21		25		11		17		26		38		16		21		21		21		32		14		15		26		18		16
2010-10-27	48		68		49		74		110		112		72		70		94		98		90		76		80		98		90		82		84		88		48
2010-10-28	106		128		118		134		176		176		142		132		168		150		162		130		126		174		180		120		150		150		92
2010-10-29	59		76		62		84		138		128		92		86		116		138		94		72		80		108		102		78		92		62		36
2010-10-30	45		78		54		76		114		108		82		72		118		138		76		64		68		98		102		70		96		82		58
2010-10-31	61		106		64		96		138		106		104		86		112		120		114		98		86		124		118		100		116		88		52
2010-11-01	63		78		49		90		132		102		84		82		118		138		88		76		82		134		98		84		132		82		54
2010-11-02	45		36		18		37		42		58		35		56		54		70		88		39		32		54		62		33		45		60		38
2010-11-04	83		138		60		110		146		144		132		108		128		146		126		108		116		178		166		118		120		122		92
2010-11-05	75		102		102		116		168		182		136		164		142		166		170		112		120		150		138		118		130		136		96
2010-11-06	151		142		110		202		220		184.522		184		158		204		202		196		172		178		288		148		188		202		180		126
2010-11-07	253		226		104		264		264		276		242		156		320		258		244		240		256		338		184		246		304		214		160
2010-11-08	10		40		18		40		47		84		28		43		106		66		43		26		46		39		33		24		54		45		24
2010-11-09	23		38		25		34		70		54		32		72		88		86		72		36		35		68		41		33		70		48		26
2010-11-10	98		178		76		120		142		150		132		162		148		144		132		116		118		180		120		118		124		148		102
2010-11-11	145		304		218		214		238		282		214		328		226		250		264		206		218		218		176		212		208		296		246
2010-11-12	25		60		34		56		56		72		46		64		98		94		56		54		58		68		52		58		64		62		40
2010-11-13	53		76		70		84		84		102		80		94		114		116		88		86		92		82		74		78		88		106		82
2010-11-14	27		32		35		43		43		52		41		78		70		86		60		45		47		50		43		36		56		56		28
2010-11-15	19		30		30		35		46		49		34		48		54		58		43		30		44		47		35		35		52		54		35
2010-11-16	118		166		116		150		198		158.967		144		168		182		196		148		144		148		194		132		146		192		166		112
2010-11-17	173		210		148		200		260		222		210		238		306		262		190		204		212		294		168		224		290		232		186
2010-11-18	409		453.6		288		394.1		396.2		418.6		381.5		403.2		501		437.6		320		402.5		375.2		425.6		340		387.1		485.6		410.2		328
2010-11-19	443		501		302		436		488		486.4		468		434.4		566		527		370.3		434.4		441.6		455.2		377.3		495.2		569		484		292
2010-11-23	165		166		100		188		222		144		150		208		180		190		140		184		190		168		160		179.946		162		196		128
2010-11-24	170		260		232		222		252		256		220		258		278		306		202		204		228		254		242		214		272		276		184
2010-11-25	31		43		54		41		56		62		34		140		76		78		82		36		40		86.4		45		38		41		68		37
2010-11-26	97		126		134		126		150		150		120		328		150		132		134		122		128		190		140		126		140		164		100
2010-11-27	77		230		298		206		194		187.895		164		304		210		208		182		192		204		122		196		174		196		212		182
2010-11-28	64		96		80		92		102		118		84		81.3099		124		112		90		90		106		106		94		92		94		114		74
2010-11-29	255		276		202		236		264		280		230		217.502		264		290		238		270		228		218		250		226		226		272		186
2010-11-30	194		226		228		200		266		234		206		154.422		357		304		214		198		206		260		208		208		282		234		156
2010-12-01	246		324		292		286		328		348		320		282.572		320		272		290		270		294		234		308		316		258		316		298
2010-12-02	199		424		346		342		393.4		418.6		356.3		392		445.6		384.3		374.5		308		371		292		413		355.6		334		421.6		413
2010-12-03	31		68		54		46		52		70		41		128		60		76		68		42		54		56		54		50		41		72		54
2010-12-04	127		178		148		146		144		160		132		143.846		150		148		162		138		140		146		134		130		142		172		134
2010-12-05	165		258		182		192		228		194		198		178.098		280		296		190		192		204		214		206		204		260		232		162
2010-12-06	13		58		40		43		36		38		26		37		42		43		48		33		41		39		27		32		35		28		37
2010-12-07	45		66		62		74		136		146		66		56		142		144		72		62		98		117.6		62		104		124		140		31
2010-12-08	52		120		124		106		120		122		100		144		124		120		146		98		114		100		112		110		132		138		120
2010-12-09	97		182		84		148		180		150		160		180		164		168		104		146		160		138		144		158		130		196		114
2010-12-10	205		352.1		334		282		308		377.3		264		371		334		350		302		262		290		282		274		274		314		395.5		242
2010-12-11	24		60		45		52		44		68		37		86		58		56		56		47		49		74		39		40		54		56		42
2010-12-12	88		132		136		110		122		144		120		290		118		114		132		106		124		112		106		114		114		140		108
2010-12-13	71		110		94		98		96		104		84		196		116		100		100		92		104		122		96		96		116		134		94
2010-12-14	19		39		31		33		31		42		32		82		56		46		34		38		42		37		44		31		35		50		35
2010-12-15	15		76		88		58		44		66		38		78		90		60		44		52		62		74		48		43		60		46		47
2010-12-16	36		148		168		120		124		142		102		164		130		138		138		114		130		138		116		124		130		148		108
2010-12-17	63		164		144		146		164		165.217		132		234		218		220		186		136		142		192		150		164		216		196		134
2010-12-18	219		294		218		274		292		284		258		247.81		393.4		308		262		276		276		316		260		274		355.6		254		210
2010-12-19	263		365.4		318		316		389.2		312.202		308		515		459.2		391.3		284		328		348		410.2		334		354.2		443.2		342		212
2010-12-20	152		180		110		164		194		150		136		254		266		196		136		192		170		260		142		166		266		168		100
2010-12-25	50		70		47		60		74		82		68		90		90		132		60		56		78		91.2		68		76		78		96		47
2010-12-27	94		114		80		112		174		148		102		150		186		130		138		102		111.2		136		140		144		176		122		108
2010-12-28	21		126		80		78		68		98		84		116		148		110		90		84		94		92		86		70		98		96		62
2010-12-29	47		82		74		76		88		112		70		78.5007		132		120		90		70		94		120		80		72		140		116		70
2010-12-30	15		92		94		74		68		130		74		114		210		108		90		78		76		86		78		74		116		112		58
2010-12-31	19		60		60		60		31		52		42		50		66		62		50		46		58		60		34		36		56		35		40
2011-01-04	147		150		164		138		212		190		138		226		258		202		150		142		146		224		178		132		212		148		126
2011-01-05	42		74		54		60		50		60		58		48		80		84		54		60		64		62		60		54		66		64		43
2011-01-06	14		49		44		41		29		27		34		27		42		34		27		35		42		39		35		28		34		22		24
2011-01-07	25		38		31		43		42		36		44		72		66		98		38		35		50		52		52		37		35		54		26
2011-01-08	79		120		90		100		110		124		100		120		172		140		108		100		108		120		98		110		144		114		76
2011-01-09	18		44		40		39		27		40		33		33		50		49		26		35		42		54		24		29		32		25		29
2011-01-10	17		38		37		40		48		38		35		94		100		98		45		30		44		47		45		34		64		70		25
2011-01-12	41		52		54		49		60		56		48		144		70		68		60		44		58		70		52		50		90		56		31
2011-01-13	125		140		106		126		134		122		138		363.3		180		132		116		132		138		138		134		134		166		106		88
2011-01-14	47		102		100		90		86		102		96		150		120		110		90		84		96		88		94		90		110		96		68
2011-01-16	21		35		52		39		39		40		33		194		72		84		66		40		40		47		49		32		34		66		26
2011-01-17	57		82		66		72		112		100		76		146		130		124		76		66		80		82		92		78		102		98		66
2011-01-18	20		33		32		32		33		28		29		100		37		50		30		25		36		43		35		28		29		34		23
2011-01-19	22		40		34		37		46		33		33		72		94		122		39		28		45		62		43		43		56		64		24
2011-01-20	22		40		30		40		52		39		34		72		100		92		70		52		44		52		54		29		42		72		28
2011-01-21	55		76		49		74		104		108		80		122		200		130		128		82		82		98		96		84		110		108		58
2011-01-22	95		114		68		102		136		122		110		128		164		150		114		96		106.4		140		132		112		146		132		88
2011-01-23	25		60		58		52		54		50		47		43		72		68		45		48		62		56		42		42		54		52		37
2011-01-24	21		38		39		34		47		45		32		44		56		62		39		36		40		56		43		33		34		45		33
2011-01-25	56		76		56		74		92		102		76		110		106		96		74		68		86		96		80		76		90		76		68
2011-01-26	34		45		54		43		52		43		39		70		86		70		68		49		47		70		66		33		47		41		32
2011-01-27	60		78		58		92		90		90		72		90		114		102		90		76		93.6		90		98		68		90		84		60
2011-01-28	21		41		43		42		44		45		37		64		66		68		74		40		50		58		76		33		36		50		29
2011-01-29	11		36		35		34		31		29		28		43		49		37		34		29		35		32		31		26		28		26		24
2011-01-30	16		28		31		29		33		24		29		31		40		62		33		27		42		44		31		24		31		27		20
2011-01-31	23		43		52		44		88		64		54		58		106		108		45		37		91.2		62		60		52		88		60		28
2011-02-01	39		50		42		80		58		74		76		102		86		92		80		45		104		68		88		50		72		58		38
2011-02-02	50		66		78		74		90		80		76		98		116		102		94		58		109.6		104		102		70		110		64		49
2011-02-03	57		72		78		116		106		174		108		106		166		96		60		74		118		110		112		112		92		50		46
2011-02-04	157		200		118		208		204		188		198		162		210		210		176		166		194		160		188		194		176		162		140
2011-02-05	78		104		108		96		96		110		98		132		110		94		96		90		100		102		98		98		100		102		94
2011-02-12	12		15		32		24		21		19		22		28		29		35		43		26		40		29		42		19		18		21		23
2011-02-13	55		60		52		62		56		66		58		66		60		56		56		50		64		52		54		56		56		60		58
2011-02-14	47		39		32		46		46		39		45		50		60		70		47		46		50		60		58		40		45		47		38
2011-02-15	104		108		60		114		102		80		98		94		138		108		60		102		124		116		92		116		142		80		64
2011-02-16	273		256		210		252		250		232		242		236		278		246		216		238		266		238		234		256		274		224		204
2011-02-17	262		240		178		214		224		198		228		260		252		222		198		194		220		208		252		218		216		238		194
2011-02-18	184		224		90		192		230		168		266		180		212		222		142		174		194		124		222		202		184		138		106
2011-02-19	187		196		120		194		214		178		206		190		264		210		140		176		204		228		196		206		244		166		146
2011-02-20	220		160		110		184		182		142		158		150		280		174		162		174		182		268		138		192		278		130		120
2011-02-21	487		483.2		386.4		464		438.4		434.4		455.2		413		434.4		402.5		380.1		437.6		470.4		440		414.4		449.6		443.2		372.4		374.5
2011-02-22	443		495.2		368.2		373.1		416.5		434.4		405.3		486.4		390.6		451.2		401.1		368.2		380.1		330		422.4		375.2		346		436		380.1
2011-02-23	392		401.1		336		344		383.6		394.1		362.6		396.2		469.6		384.3		332		332		356.3		411.6		344		340		423.2		346		328
2011-02-24	310		302		244		254		272		284		272		369.6		266		304		250		248		280		248		274		254		294		308		258
2011-02-25	63		72		72		50		52		84		70		90		56		82		70		60		66		84		64		49		56		96		98
2011-02-26	59		68		72		58		44		66		62		78		47		58		54		54		76		42		52		54		58		62		68
2011-02-27	90		76		88		72		72		76		72		92		80		80		66		64		93.6		76		66		66		84		82		70
2011-02-28	30		33		47		38		32		26		27		54		46		52		32		41		45		54		54		27		38		42		34
2011-03-01	14		27		16		24		29		16		27		27		30		27		23		22		39		35		32		24		19		15		20
2011-03-02	28		33		28		35		44		41		34		45		56		56		32		41		45		42		37		35		56		49		24
2011-03-03	21		41		29		36		38		43		38		38		46		41		30		36		49		41		38		33		44		37		27
2011-03-04	43		62		76		62		114		80		64		114		106		88		60		54		76		98		80		84		104		74		56
2011-03-05	72		94		118		90		114		128		110		130		100		106		104		76		96		102		104		106		104		126		108
2011-03-09	18		37		33		34		38		36		31		102		46		45		37		30		36		52		39		28		37		37		35
2011-04-10	55		242		212		212		224		234		232		234		176		272		220		222		204		272		216		220		256		330		209.191
2011-04-11	18		60		46		56		76		70		60		208		114		128		60		47		47		54		64		49		84		84		173.27
2011-04-13	154		268		236		246		256		318		276		487.2		208		314		220		256		224		250		292		248		208		304		264
2011-04-19	54		106		102		112		118		148		106		198		130		128		122		110		108		80		128		102		126		130		116
2011-04-20	110		208		192		190		186		276		206		312		192		238		200		184		176		168		232		184		180		226		204
2011-04-21	152		270		260		248		234		304		278		316		314		316		262		260		248		296		280		252		244		286		258
2011-04-27	37		70		54		64		74		84		76		160		114		132		66		72		64		72		62		62		86		70		72
2011-05-02	30		130		94		126		126		96		140		150		128		124		110		110		128		110		92		124		150		126		80
2011-05-03	18		68		58		74		60		106		62		150		54		86		62		50		66		82		49		52		68		54		54
2011-05-04	50		106		112		112		90		116		98		132		94		96		106		98		92		100		124		104		94		122		120
2011-05-05	105		126		110		142		114		136		122		130		126		140		126		118		126		144		120		128		126		130		112
2011-05-06	74		166		146		162		172		148		166		166		188		224		164		146		162		202		140		146		218		206		136
2011-05-07	29		64		49		72		70		90		70		104		108		118		78		62		74		76		70		68		90		74		56
2011-05-08	55		92		100		98		98		126		92		128		100		106		108		92		92		94		98		94		106		106		94
2011-05-09	62		64		66		58		56		60		54		62		64		60		52		54		52		62		54		56		62		52		44
2011-05-10	28		54		52		66		60		56		60		84		78		74		41		49		82.4		52		68		41		60		70		37
2011-05-13	25		48		52		56		58		114		45		72		104		68		52		45		47		60		56		44		66		60		45
2011-05-14	34		82		82		96		88		130		76		112		110		120		100		84		88		120		80		88		114		90		72
2011-05-15	38		106		80		106		92		146		98		124		128		118		98		94		96		130		112		104		106		136		88
2011-05-16	47		132		116		122		128		176		122		180		146		182		134		126		118		144		148		134		120		184		148
2011-05-17	79		136		128		116		106		176		118		182		126		126		146		122		116		136		124		134		118		122		148
2011-05-23	92		148		132		146		176		156.118		132		278		168		188		156		134		158		160		164		160		144		188		180
2011-05-24	83		124		150		120		140		166		142		214		128		150		134		124		116		114		140		128		116		128		142
2011-05-25	63		100		114		88		114		120		88		150		98		130		110		92		84		86		102		100		88		94		124
2011-05-28	144		160		160		140		184		178		158		186		136		188		174		142		142		124		176		154		126		166		172
2011-05-29	104		140		158		130		148		196		130		214		140		168		168		140		134		134		146		140		110		136		178
2011-05-30	95		108		70		100		130		110		98		122		116		138		106		92		102		118		118		108		134		112		102
2011-05-31	24		54		56		48		66		54		35		52		56		74		49		39		40		41		43		46		41		41		22
2011-06-01	14		29		22		30		43		22		28		39		37		68		27		26		40		44		25		28		29		25		20
2011-06-02	44		106		70		88		110		144		86		124		102		118		128		94		92		110		104		96		106		112		90
2011-06-03	54		110		82		106		132		112		96		106		132		148		98		104		102		134		118		114		94		100		112
2011-06-05	68		116		82		106		112		118		98		126		108		138		108		128		96		132		114		108		92		110		96
2011-06-08	44		52		56		43		52		66		56		58		54		76		54		47		40		45		54		44		46		58		47
2011-06-09	101		102		78		120		120		148		112		118		124		134		92		124		116		110		116		104		96		108		90
2011-06-10	122		156		140		138		172		208		158		186		148		200		184		162		156		136		176		150		124		168		160
2011-06-11	82		94		84		96		100		138		92		96		94		100		98		104		96		90		98		96		88		124		100
2011-06-12	29		37		28		35		32		29		35		34		43		32		26		39		37		37		30		32		35		25		30
2011-06-13	66		94		58		96		102		106		94		100		98		122		90		102		100		80		94		90		86		120		78
2011-06-14	112		138		134		134		146		204		128		168		132		164		160		150		132		144		146		136		150		190		142
2011-06-15	153		156		142		148		160		170		150		172		160		158		164		174		144		166		156		146		150		182		166
2011-06-16	129		102		92		102		106		122		104		106		122		126		102		108		106		110		92		112		100		134		110
2011-06-17	116		110		96		102		102		124		106		128		116		124		114		124		108		104		108		108		104		132		114
2011-06-18	146		148		86		148		168		170		148		128		176		182		148		142		150		148		138		162		146		172		130
2011-06-19	191		178		168		174		192		236		186		210		190		200		188		170		178		138		186		188		168		246		188
2011-06-20	194		196		190		196		168		206		198		220		158		180		184		180		200		148		180		188		166		208		194
2011-06-21	162		212		198		186		222		268		202		234		206		234		226		194		194		200		218		218		200		262		224
2011-06-22	153		198		214		188		200		260		188		274		202		202		234		186		198		240		214		188		202		230		242
2011-06-23	243		226		208		162		166		222		176		246		150		170		202		164		144		158		222		150		128		192		210
2011-06-24	63		24		18		28		25		11		22		28		25		17		19		39		44		31		20		29		54		13		10
2011-06-25	32		36		25		36		60		48		37		36		38		43		45		42		41		56		47		45		38		49		20
2011-06-26	49		74		31		64		86		86		58		64		72		68		66		64		66		76		66		68		58		62		38
2011-06-27	53		74		37		60		98		64		66		54		96		64		56		64		64		72		70		58		56		66		31
2011-07-02	138		98		86		94		96		112		92		108		80		78		82		88		88		84		88		90		78		80		84
2011-07-03	166		98		58		106		114		82		98		98		104		96		72		106		102		114		84		96		96		88		84
2011-07-04	54		56		58		66		88		86		52		72		80		86		58		66		62		90		62		60		76		96		54
2011-07-05	76		110		90		104		144		138		116		140		106		130		130		104		108		106		126		122		108		138		116
2011-07-06	161		192		166		164		188		256		190		204		132		188		176		168		148		138		224		150		134		214		190
2011-07-07	98		84		78		108		128		72		116		104		108		136		86		124		110		116		62		104		102		82		92
2011-07-09	20		41		31		39		66		43		44		62		50		90		39		37		39		48		45		33		41		40		26
2011-07-10	50		116		72		88		112		126		98		106		102		134		100		86		90		128		130		102		96		146		96
2011-07-11	176		196		120		182		194		176		168		158		190		194		148		174		180		186		178		192		188		188		148
2011-07-12	123		116		128		120		130		148		128		142		116		140		138		126		114		96		108		118		110		144		136
2011-07-13	103		106		128		106		126		146		114		146		96		132		120		106		100		84		114		110		96		142		124
2011-07-14	94		118		106		112		128		128		114		130		124		148		122		112		110		104		112		114		118		142		118
2011-07-15	85		78		76		82		96		90		90		88		98		108		74		80		78		82		72		78		86		96		82
2011-07-16	82		74		88		72		82		90		84		96		76		80		76		74		68		76		76		70		70		74		86
2011-07-18	93		78		82		78		90		98		86		96		98		98		88		74		82		76		80		80		76		108		78
2011-07-19	139		110		100		126		130		106		122		106		144		122		102		120		124		150		102		126		130		132		98
2011-07-20	47		37		37		40		52		58		44		52		41		62		50		37		40		32		39		52		38		62		41
2011-07-25	46		19		10		21		27		13		29		29		24		10		35		36		29		21		22		36		19		58		18
2011-07-26	53		27		31		34		43		23		37		31		52		46		22		41		35		41		35		38		38		39		19
2011-07-27	48		52		54		56		64		74		56		64		74		70		56		49		54		52		49		54		64		58		43
2011-07-28	137		132		120		124		140		142		128		126		132		140		134		124		134		140		138		128		120		126		106
2011-07-29	228		192		164		170		180		180		180		170		182		158		166		158		186		162		212		168		164		174		134
2011-07-30	40		20		26		22		27		21		29		31		28		25		21		24		34		25		21		26		29		26		20
2011-07-31	59		52		48		56		62		82		68		62		66		72		50		58		56		72		52		62		72		56		47
2011-08-01	89		120		68		120		138		104		114		90		150		136		98		130		128		172		108		116		174		112		80
2011-08-02	104		134		142		130		142		176		144		176		110		132		190		120		116		164		142		138		128		142		158
2011-08-03	102		84		86		82		98		116		88		100		80		96		78		84		78		110		78		90		92		94		78
2011-08-04	83		108		102		102		126		130		112		130		98		128		132		102		108		108		132		108		106		128		108
2011-08-05	137		148		156		134		162		158.014		144		202		150		172		202		136		144		162		146		146		190		164		162
2011-08-09	158		182		128		174		190		174		186		158		156		202		156		168		160		148		168		176		178		182		142
2011-08-12	117		138		122		124		150		136		138		144		112		146		128		126		112		118		142		120		126		146		132
2011-08-13	129		130		144		126		130		168		132		178		120		132		160		128		124		120		124		128		132		130		142
2011-08-14	103		100		108		102		104		102		106		114		102		112		124		104		104		116		98		104		118		112		74
2011-08-15	136		110		88		104		96		104		106		94		102		60		86		92		96		118		88		98		108		80		66
2011-08-17	46		60		44		70		86		98		72		68		74		80		60		70		66		88		68		72		90		68		45
2011-08-18	20		31		28		36		32		35		39		33		21		37		33		34		30		44		28		25		35		28		13
2011-08-19	50		78		56		80		104		108		86		88		62		82		76		76		68		82		88		84		84		80		62
2011-08-20	71		90		72		88		110		130		92		110		92		96		92		88		84		92		96		94		110		98		86
2011-08-21	79		112		86		110		136		126		116		108		112		120		114		108		100		106		116		118		134		106		94
2011-08-22	94		108		82		112		128		120		110		120		124		142		118		114		112		112		106		114		142		126		100
2011-08-25	100		106		108		108		120		150		110		124		116		142		126		102		106		112		110		114		130		140		110
2011-08-26	94		74		64		80		78		72		76		78		86		72		62		78		80		102		64		78		102		68		62
2011-08-27	102		80		66		86		80		74		80		68		90		80		68		82		74		96		87.2		74		102		62		60
2011-08-28	82		78		72		72		106		114		82		110		86		100		106		72		64		82		82		76		110		80		82
2011-08-29	101		122		98		106		134		146		116		120		90		130		122		110		96		118		118		104		118		114		100
2011-08-30	153		150		132		148		190		182		142		168		184		178		160		148		148		146		148		160		186		158		140
2011-08-31	177		176		166		174		210		210		188		188		208		204		172		174		178		172		166		192		200		176		154
2011-09-01	149		140		94		148		148		138		140		148		168		160		138		132		122		146		120		146		166		146		130
2011-09-02	43		60		36		60		72		84		60		78		50		72		60		58		49		92		64		64		68		70		46
2011-09-03	67		90		70		78		98		126		90		110		88		110		108		82		72		88		92		86		98		102		80
2011-09-04	110		104		92		100		128		128		116		118		114		122		112		98		98		122		116		112		136		112		108
2011-09-05	80		104		74		102		118		138		104		112		94		120		98		106		98		110		106		108		132		104		82
2011-09-06	80		104		88		98		104		130		102		126		94		114		102		94		96		102.4		106		96		124		106		94
2011-09-07	194		200		166		188		230		266		216		202		192		208		206		192		190		180		202		208		208		230		194
2011-09-09	35		46		26		45		50		52		52		76		54		58		42		35		41		42		49		42		41		45		47
2011-09-14	150		116		112		116		138		164		126		144		114		140		148		116		114		98		126		128		120		130		130
2011-09-15	162		148		128		134		162		174		140		154		156		160		162		128		118		140		150		128		166		148		126
2011-09-16	70		54		52		60		64		54		62		70		68		68		58		49		56		68		49		49		66		54		54
2011-09-17	18		22		19		24		30		20		29		35		28		26		16		25		30		32		18		30		30		12		13
2011-09-18	24		40		20		39		56		50		36		58		25		66		44		35		39		45		43		38		54		41		23
2011-09-19	25		47		27		43		50		64		49		64		54		62		45		40		44		45		60		47		70		49		30
2011-09-20	37		52		32		54		90		74		54		72		68		78		48		56		48		68		70		50		98		76		31
2011-09-21	36		58		32		52		84		78		56		78		76		86		56		54		50		89.6		70		58		96		88		33
2011-09-22	41		64		33		62		114		84		68		94		80		92		54		62		64		98.4		106		74		100		78		44
2011-09-23	78		112		43		98		142		128		108		116		128		122		100		104		100		104		114		112		146		102		82
2011-09-24	141		162		110		142		168		147.401		148		162		170		162		148		150		140		138		150		158		208		162		136
2011-09-25	203		216		134		208		230		256		206		186		226		260		174		206		208		216		196		218		262		210		178
2011-09-26	282		290		240		274		316		326		300		266		230		342		280		242		236		232		282		268		240		312		254
2011-09-27	197		196		170		178		214		272		192		240		206		192		212		186		176		182		200		192		220		234		202
2011-09-28	217		206		184		192		222		262		202		218		222		206		202		204		202		192		198		202		226		236		208
2011-09-29	200		150		104		148		170		160		148		158		188		166		160		140		142		166		144		164		224		134		126
2011-09-30	20		25		22		21		40		52		27		49		49		80		48		25		28		32		30		33		52		58		25
2011-10-01	40		60		41		60		96		102		64		106		84		124		84		56		56		62		76		66		98		84		62
2011-10-02	29		36		19		35		44		44		35		74		42		66		41		32		37		50		38		38		49		43		20
2011-10-03	33		54		29		42		90		76		49		78		82		86		48		42		41		74		62		49		68		62		45
2011-10-04	14		104		64		108		136		150		110		114		142		120		98		116		116		140		116		114		148		128		92
2011-10-05	14		284		176		278		300		302		270		256		262		192		190		242		284		258		256		278		288		286		256
2011-10-06	14		70		48		58		70		98		66		92		62		98		110		72		54		74		76		68		94		88		60
2011-10-07	14		128		82		116		142		150		120		150		132		146		128		100		114		108		130		116		136		148		120
2011-10-08	125		182		134		142		188		228		174		214		182		222		212		126		142		140		192		158		174		200		166
2011-10-09	300		276		186		280		294		304		268		230		326		292		256		276		286		385		240		278		358.4		286		240
2011-10-10	230		252		196		196		236		298		212		258		260		292		280		224		210		250		224		224		268		260		226
2011-10-11	67		136		98		104		138		178		110		162		124		128		138		130		110		128		126		116		132		146		154.571
2011-10-12	196		214		162		218		248		264		220		224		232		272		220		224		218		222		212		228		238		246		174
2011-10-13	189		148		122		138		160		160		146		190		136		164		148		160		142		160		146		150		148		170		130
2011-10-14	25		44		35		27		30		28		31		80		34		74		60		50		24		35		28		31		34		18		31
2011-10-15	14		33		25		29		42		36		30		35		36		40		34		33		56		45		33		28		37		23		16
2011-10-16	14		36		18		25		45		40		27		54		39		64		52		31		43		64		34		32		47		22		10
2011-10-17	18		34		31		30		68		66		36		70		74		84		68		35		36		68		42		34		70		29		14
2011-10-18	67		102		56		92		122		124		100		110		116		116		102		106		82		128		108		96		112		94		54
2011-10-19	109		136		88		118		188		150		138		156		170		132		130		130		114		142		150		136		170		140		78
2011-10-20	259		262		200		240		298		290		258		270		284		276		264		270		236		232		248		248		264		266		270.317
2011-10-21	270		258		198		238		286		292		260		276		306		328		300		252		222		238		258		246		312		306		302.24
2011-10-22	262		244		208		218		298		312		240		274		276		300		292		230		190		248		270		218		264		280		275.73
2011-10-23	359		284		186		270		292		302		264		280		282		290		292		298		254		282		270		280		306		282		180
2011-10-24	12		19		19		17		22		12		21		38		30		24		25		24		19		34		30		26		27		8		22
2011-10-25	22		32		27		31		47		44		33		68		58		64		74		40		29		68		40		34		70		42		22
2011-10-26	89		96		54		102		146		126		92		146		144		128		126		130		118		186		110		130		172		130		128.222
2011-10-28	177		148		126		146		194		176		162		184		192		202		150		160		146		166		162		150		202		172		132
2011-10-29	201		168		80		176		196		148		142		160		258		144		140		166		158		238		144		170		252		130		114
2011-11-02	90		56		34		56		68		50		72		74		56		43		78		58		72		44		74		52		68		84		36
2011-11-03	53		88		90		68		86		104		76		144		80		96		150		84		62		96		116		62		106		104		64
2011-11-04	88		134		70		106		136		130		116		136		164		174		178		130		108		122		150		116		160		146		100
2011-11-05	64		72		42		66		88		78		70		98		90		110		114		88		72		72		84		76		108		116		62
2011-11-06	48		49		44		48		68		64		49		80		62		74		90		68		58		82		64		54		70		72		32
2011-11-08	70		108		70		86		128		104		92		126		120		136		112		106		82		124		116		94		142		110		56
2011-11-09	31		88		52.5		77		122		97		77		119		120		138		113		96		78		113		116		88		137		97		53
2011-11-10	52		68		35		68		116		90		62		112		120		140		114		86		74		102		116		82		132		84		50
2011-11-11	98		136		74		110		180		144		102		158		172		222		140		142		112		150		150		130		192		134		92
2011-11-12	117		186		80		132		178		148		136		174		160		284		174		186		146		186		162		150		202		166		116
2011-11-13	26		90		50		66		100		82		66		100		110		146		92		100		84		86		88		80		112		88		68
2011-11-14	144		118		46		94		122		134		88		140		134		146		144		132		110		128		110		102		146		130		84
2011-11-15	200		244		106		198		236		194		204		260		254		300		208		238		220		230		236		210		256		220		164
2011-11-16	187		254		130		188		252		278		206		274		290		338		246		224		194		224		282		202		274		252		194
2011-11-17	180		160		118		122		142		164		124		182		168		166		146		158		158		118		136		138		166		164		130
2011-11-18	115		102		88		74		78		60		76		100		86		104		64		76		68		80		86		68		100		56		34
2011-11-19	49		46		40		30		35		26		30		40		43		30		41		49		46		37		33		37		43		25		33.9578
2011-11-20	18		29		31		24		36		39		29		48		32		64		44		31		33		36		32		25		35		40		18
2011-11-21	102		130		86		98		146		134		106		176		148		148		132		126		98		144		148		106		146		118		92
2011-11-22	229		252		144		204		244		216		216		298		272		286		222		276		206		260		244		226		284		266		190
2011-11-23	22		54		27		31		54		35		29		43		68		56		44		54		58		43		60		39		76		38		26
2011-11-24	73		90		42		80		120		102		82		120		110		150		82		94		92		108		102		102		122		122		62
2011-11-25	219		228		108		184		234		194		180		232		256		188		174		246		208		264		204		218		230		228		138
2011-11-26	247		284		168		220		258		256		224		288		306		306		252		276		238		312		266		234		310		264		218
2011-11-27	229		260		230		196		304		250		226		338		316		300		254		224		192		276		288		236		304		240		188
2011-11-28	216		214		90		170		210		184		164		254		262		176		186		228		178		302		192		186		266		180		126
2011-11-29	61		78		68		66		80		106		60		134		68		100		134		78		68		84		90		74		66		98		80
2011-12-01	101		108		49		84		136		102		98		138		194		116		96		122		86		192		126		96		190		104		66
2011-12-02	247		268		144		220		260		252		246		240		244		242		284		262		216		284		260		250		280		252		224
2011-12-03	243		144		92		156		228		126		140		216		286		270		118		142		162		266		148		190		268		254		114
2011-12-04	142		128		50		122		190		110		122		120		222		210		108		92		150		200		132		166		226		154		100
2011-12-05	339		373.1		222		318		352.1		370.3		336		398.3		320		431.2		363.3		375.2		342		332		382.2		355.6		357		400.4		328
2011-12-06	253		226		190		218		204		218		206		268		256		262		224		226		216		222		228		216		218		234		194
